# Supplementary material for: Human iPSC-derived myelinating organoids and globoid cells to study Krabbe disease
Source: PLoS One. 2024 Dec 5;19(12):e0314858. doi: 10.1371/journal.pone.0314858 (PMC11620608; doi:10.1371/journal.pone.0314858)
Supplement: S1 Raw data — (XLS) [file pone.0314858.s003.xls]

## Sheet: Raw data
Ctrol	Kd
7.02	2.07
7.86	1.08
7.4	1.18
7.3	1.68
7.26	0.11
70	0.07
4.83	0.22
7.01	0.27
